# Supplementary material for: Identification of Novel Antimicrobial Compounds Targeting Mycobacterium tuberculosis S-Adenosyl-L-Homocysteine Hydrolase Using Dual Hierarchical In Silico Structure-Based Drug Screening
Source: Molecules. 2024 Mar 14;29(6):1303. doi: 10.3390/molecules29061303 (PMC10974043; doi:10.3390/molecules29061303)
Supplement: Supplementary file 1 [file molecules-29-01303-s001.zip]

Archive with 1 entries (1 files):
- molecules-2881130-supplementary.pdf
